# Supplementary material for: N-Formimidoylation/-iminoacetylation modification in aminoglycosides requires FAD-dependent and ligand-protein NOS bridge dual chemistry
Source: Nat Commun. 2023 May 3;14:2528. doi: 10.1038/s41467-023-38218-w (PMC10156733; doi:10.1038/s41467-023-38218-w)
Supplement: Supplementary file 4 — Source data [file 41467_2023_38218_MOESM4_ESM.xlsx]

## Sheet: Figure 4
Figure 4
																																			4e
																							4d
												4b
		4a
																		4c

## Sheet: Figure 5b
Figure 5b
			Replicate1	Replicate2	Mean
	ThiO	TIME second	H2O2 uM	H2O2 uM	H2O2 uM	SD	n
		0	0	0	0	0	2
		30	28.7847	24.8056	28.7847	2.8137	2
		60	51.7292	52.375	51.7292	0.456673	2
		90	74.0972	68.2361	74.0972	4.14443	2
		120	84.4444	81	84.4444	2.43559	2
		180	94.8611	90.5833	94.8611	3.02485	2
			Replicate1	Replicate2	Mean
	Orf1	TIME second	H2O2 uM	H2O2 uM	H2O2 uM	SD	n
		0	0	0	0	0	2
		30	7.40278	8.36806	7.88542	0.682554	2
		60	10.4375	11.6528	11.0451	0.859331	2
		90	11.4167	9.41667	10.4167	1.41421	2
		120	7.86111	9.61111	8.73611	1.23744	2
		180	7.79167	8.29167	8.04167	0.353553	2
	Negative control	TIME second	H2O2 uM	n
		0	0	1
		30	0.548611	1
		60	0.631944	1
		90	0.638889	1
		120	0.715278	1
		180	0.6875	1

## Sheet: Supplementary Fig. 3a
Supplementary Fig. 3a
	n=4 independent gel fitration of Orf1-WT	The blue curve was represented in the Supplementary Figure.

## Sheet: Supplementary Fig. 3b
Supplemetary Fig. 3b
			nm	Blank	Orf1	Orf1_glycine	5 min	20 min
			300.5	0.0012	1.727	2.2887	2.3822	2.935
			301	0.0019	1.5901	2.1272	2.2363	2.5763
			301.5	0.0019	1.4518	1.9878	2.0812	2.3488
			302	0.0014	1.3171	1.871	1.96	2.1885
			302.5	0.0014	1.1968	1.7577	1.8444	2.0154
			303	0.0014	1.0663	1.6129	1.7166	1.8582
			303.5	0.0016	0.9701	1.5162	1.6119	1.7388
			304	0.0018	0.8833	1.4305	1.522	1.6382
			304.5	0.0015	0.7985	1.3353	1.4346	1.5503
			305	0.0015	0.7206	1.2515	1.3498	1.466
			305.5	0.001	0.6524	1.176	1.2779	1.3819
			306	0.0016	0.5828	1.0982	1.1982	1.3096
			306.5	0.0013	0.5338	1.038	1.1464	1.255
			307	0.002	0.4884	0.9836	1.0928	1.1993
			307.5	0.0019	0.4473	0.9305	1.0416	1.1501
			308	0.0012	0.4098	0.8803	0.9953	1.1033
			308.5	0.0016	0.3751	0.8377	0.9539	1.0601
			309	0.0015	0.3419	0.7913	0.9076	1.0142
			309.5	0.0015	0.3199	0.7603	0.8784	0.9813
			310	0.0014	0.2986	0.7286	0.8482	0.955
			310.5	0.0019	0.2807	0.699	0.8197	0.9245
			311	0.0015	0.2647	0.6735	0.7937	0.8971
			311.5	0.002	0.249	0.6426	0.7648	0.8676
			312	0.0013	0.2378	0.6222	0.7446	0.8486
			312.5	0.0019	0.2296	0.6055	0.7269	0.8261
			313	0.0014	0.2225	0.5874	0.7082	0.8089
			313.5	0.0016	0.2174	0.5716	0.6914	0.7931
			314	0.001	0.2126	0.5567	0.6765	0.7765
			314.5	0.0015	0.2091	0.5411	0.6595	0.7556
			315	0.0016	0.2073	0.5306	0.6463	0.7404
			315.5	0.0018	0.2063	0.52	0.6343	0.7278
			316	0.0015	0.2061	0.5108	0.6243	0.7145
			316.5	0.0016	0.2061	0.5035	0.6136	0.7022
			317	0.002	0.2073	0.4959	0.6043	0.6915
			317.5	0.0012	0.2089	0.4865	0.5908	0.6754
			318	0.0015	0.2107	0.4816	0.5817	0.6644
			318.5	0.001	0.2133	0.4749	0.573	0.6525
			319	0.0013	0.2167	0.4708	0.5656	0.6437
			319.5	0.0013	0.2191	0.4676	0.5582	0.6331
			320	0.001	0.223	0.4625	0.5494	0.6214
			320.5	0.0012	0.2255	0.4614	0.5465	0.6171
			321	0.002	0.2295	0.4503	0.5258	0.5954
			321.5	0.0017	0.2331	0.4463	0.5176	0.5812
			322	0.0014	0.2376	0.4468	0.5127	0.5736
			322.5	0.0022	0.2424	0.4452	0.5079	0.565
			323	0.0023	0.2482	0.4439	0.4992	0.5538
			323.5	0.0016	0.2527	0.4428	0.4942	0.5443
			324	0.0019	0.2584	0.4418	0.4894	0.5365
			324.5	0.0015	0.264	0.4419	0.4835	0.5261
			325	0.0015	0.2693	0.4411	0.4783	0.5185
			325.5	0.0017	0.2754	0.4421	0.4742	0.5089
			326	0.0019	0.2824	0.4427	0.4688	0.5002
			326.5	0.0017	0.2883	0.4436	0.4634	0.4931
			327	0.0013	0.2947	0.4448	0.4596	0.485
			327.5	0.0019	0.3025	0.4469	0.4568	0.478
			328	0.0019	0.3089	0.4487	0.4544	0.4708
			328.5	0.0016	0.3164	0.4497	0.4497	0.4642
			329	0.0014	0.3239	0.4522	0.447	0.458
			329.5	0.0019	0.3326	0.455	0.4457	0.4546
			330	0.002	0.3394	0.4575	0.4434	0.4478
			330.5	0.0017	0.348	0.4606	0.4417	0.4432
			331	0.0013	0.3556	0.4627	0.4405	0.4386
			331.5	0.0014	0.3646	0.4656	0.439	0.4352
			332	0.0011	0.3723	0.4688	0.4394	0.4316
			332.5	0.0021	0.382	0.4725	0.4394	0.4294
			333	0.0013	0.3898	0.474	0.4385	0.4252
			333.5	0.002	0.3993	0.4792	0.4392	0.4258
			334	0.0018	0.4093	0.4804	0.4403	0.4225
			334.5	0.0025	0.4193	0.4855	0.4415	0.4226
			335	0.0015	0.4258	0.4882	0.4409	0.4217
			335.5	0.0017	0.4363	0.4901	0.4436	0.4217
			336	0.0017	0.4459	0.4947	0.4447	0.4214
			336.5	0.0019	0.4567	0.4978	0.4484	0.422
			337	0.0017	0.4681	0.5001	0.4494	0.424
			337.5	0.0014	0.4777	0.5037	0.4519	0.4254
			338	0.001	0.4856	0.5059	0.4531	0.4265
			338.5	0.0008	0.4947	0.5087	0.4544	0.4274
			339	0.001	0.5063	0.5111	0.4579	0.4311
			339.5	0.0015	0.5179	0.5156	0.4601	0.4336
			340	0.0011	0.5294	0.5193	0.4642	0.4342
			340.5	0.0012	0.5386	0.5206	0.4682	0.4373
			341	0.0015	0.5468	0.5235	0.4701	0.4413
			341.5	0.0014	0.5575	0.5236	0.4735	0.4434
			342	0.0016	0.5707	0.5279	0.477	0.4471
			342.5	0.0011	0.5796	0.5286	0.4797	0.4508
			343	0.0014	0.5903	0.5317	0.4826	0.4543
			343.5	0.0016	0.5992	0.534	0.4863	0.4586
			344	0.0011	0.6118	0.5364	0.4885	0.4619
			344.5	0.0012	0.6205	0.5358	0.4926	0.4658
			345	0.0007	0.6308	0.5382	0.4953	0.4691
			345.5	0.0011	0.64	0.5384	0.4989	0.4734
			346	0.0009	0.6514	0.5395	0.502	0.4779
			346.5	0.0019	0.6613	0.5403	0.5051	0.4813
			347	0.0011	0.6687	0.5408	0.5072	0.487
			347.5	0.0012	0.68	0.5432	0.5116	0.4896
			348	0.0008	0.6897	0.5418	0.513	0.4929
			348.5	0.0013	0.6996	0.5437	0.516	0.4975
			349	0.0015	0.7101	0.5442	0.5205	0.5005
			349.5	0.0015	0.7183	0.5441	0.5221	0.5046
			350	0.0008	0.7288	0.5425	0.5251	0.5075
			350.5	0.0015	0.7395	0.544	0.5275	0.5128
			351	0.0009	0.7456	0.5435	0.5283	0.5153
			351.5	0.0008	0.7568	0.5433	0.5327	0.5196
			352	0.0005	0.7664	0.5428	0.5349	0.5227
			352.5	0.0008	0.7763	0.5433	0.5377	0.5277
			353	0.0008	0.7851	0.5419	0.5386	0.5294
			353.5	0.0018	0.7921	0.542	0.5401	0.5327
			354	0.0004	0.8009	0.5411	0.542	0.5364
			354.5	0.0008	0.8133	0.5414	0.5452	0.5409
			355	0.0007	0.8199	0.54	0.5462	0.5424
			355.5	0.0008	0.8267	0.5401	0.5486	0.5453
			356	0.0002	0.8382	0.5482	0.5625	0.5618
			356.5	0.0002	0.8466	0.5461	0.5632	0.565
			357	0	0.854	0.546	0.5642	0.566
			357.5	0	0.8642	0.5453	0.5656	0.5685
			358	0.0008	0.8731	0.5449	0.5674	0.5715
			358.5	0.0006	0.8839	0.5462	0.5673	0.5738
			359	0.0003	0.8869	0.5442	0.5692	0.5751
			359.5	0.0003	0.8932	0.5427	0.5719	0.5778
			360	0.0005	0.9043	0.5426	0.571	0.578
			360.5	0.0006	0.9071	0.5418	0.5739	0.5802
			361	0.0008	0.9132	0.5412	0.5747	0.5816
			361.5	0	0.9216	0.5403	0.5723	0.5843
			362	0.0007	0.9266	0.5378	0.575	0.5846
			362.5	-0.0001	0.9354	0.538	0.5748	0.5849
			363	0	0.9375	0.5363	0.5743	0.586
			363.5	-0.0003	0.9415	0.5362	0.5766	0.5866
			364	-0.0001	0.9465	0.5365	0.5754	0.5865
			364.5	0	0.9531	0.5351	0.5762	0.5871
			365	0.0007	0.9591	0.5354	0.5766	0.5902
			365.5	0.0004	0.9603	0.5334	0.5751	0.588
			366	-0.0001	0.9649	0.5323	0.576	0.5888
			366.5	-0.0001	0.9709	0.5313	0.5766	0.5865
			367	0.0001	0.9737	0.532	0.5752	0.5887
			367.5	0.0005	0.9774	0.5301	0.5756	0.5879
			368	0.0004	0.9781	0.5306	0.5748	0.5855
			368.5	0.0001	0.9826	0.5294	0.5747	0.5883
			369	0	0.9841	0.5303	0.5756	0.5866
			369.5	0.0004	0.9828	0.5288	0.575	0.5839
			370	-0.0004	0.9868	0.5288	0.5727	0.5839
			370.5	0.0005	0.9913	0.5294	0.5724	0.5835
			371	0.0003	0.997	0.53	0.5721	0.5816
			371.5	-0.0002	0.9988	0.5287	0.5717	0.5811
			372	0.0001	0.9988	0.5287	0.5716	0.5813
			372.5	0.0005	1.0037	0.5298	0.5713	0.5786
			373	0	1.0041	0.5294	0.5703	0.578
			373.5	-0.0008	1.0049	0.5294	0.5693	0.5759
			374	0.0001	1.0135	0.5308	0.5685	0.5746
			374.5	0.0001	1.009	0.5311	0.5682	0.5738
			375	0.0001	1.0125	0.5319	0.5677	0.5719
			375.5	0.0004	1.0093	0.531	0.567	0.5716
			376	0.0001	1.0139	0.5323	0.5655	0.5683
			376.5	0.0004	1.0165	0.5334	0.5638	0.5658
			377	0.0002	1.0172	0.533	0.565	0.5646
			377.5	-0.0005	1.0191	0.534	0.5615	0.5607
			378	-0.0002	1.0203	0.5335	0.561	0.5598
			378.5	0.0001	1.0178	0.5344	0.5607	0.5577
			379	0.0003	1.0194	0.5347	0.558	0.553
			379.5	0.0005	1.0188	0.5344	0.5564	0.55
			380	-0.0003	1.0156	0.5344	0.554	0.5456
			380.5	-0.0001	1.0145	0.5334	0.551	0.5442
			381	0.0002	1.0112	0.5328	0.5498	0.5407
			381.5	-0.0004	1.0094	0.5326	0.5475	0.5365
			382	0.0001	1.0061	0.5309	0.5441	0.5319
			382.5	0	0.9983	0.5304	0.5412	0.5276
			383	0.0003	0.9945	0.5286	0.5373	0.5231
			383.5	0.0002	0.9918	0.5266	0.5343	0.5188
			384	-0.0002	0.9871	0.5243	0.5312	0.5149
			384.5	0.0002	0.9772	0.5226	0.527	0.5096
			385	0.0002	0.9659	0.5199	0.5225	0.5046
			385.5	-0.0001	0.9597	0.5175	0.5178	0.4987
			386	0	0.9508	0.5146	0.5121	0.493
			386.5	-0.0001	0.9424	0.511	0.508	0.4883
			387	0.0002	0.9286	0.5081	0.5029	0.4817
			387.5	0	0.9198	0.5042	0.4988	0.476
			388	0.0002	0.9089	0.5007	0.4937	0.4712
			388.5	0.0002	0.8944	0.4973	0.4875	0.4642
			389	0.0001	0.8804	0.4924	0.4806	0.4568
			389.5	0.0001	0.8685	0.4882	0.4762	0.4514
			390	-0.0001	0.8565	0.4846	0.4708	0.4454
			390.5	-0.0002	0.8447	0.4807	0.466	0.4399
			391	-0.0002	0.8282	0.4769	0.4603	0.4341
			391.5	0	0.8105	0.4718	0.4531	0.4275
			392	-0.0001	0.7964	0.4672	0.4482	0.4215
			392.5	-0.0001	0.7823	0.4634	0.442	0.4154
			393	0.0001	0.7698	0.4595	0.4371	0.4097
			393.5	0.0003	0.7559	0.4553	0.4324	0.4049
			394	0.0003	0.7395	0.4511	0.4263	0.3982
			394.5	0.0002	0.7259	0.4463	0.4213	0.3927
			395	0	0.7115	0.4431	0.4166	0.3876
			395.5	0.0001	0.6989	0.44	0.4116	0.3827
			396	0.0001	0.6852	0.436	0.4074	0.3776
			396.5	-0.0001	0.675	0.4335	0.4031	0.3734
			397	-0.0003	0.662	0.4303	0.3988	0.3689
			397.5	0.0001	0.6526	0.4278	0.3954	0.3655
			398	-0.0001	0.6421	0.4253	0.3918	0.3627
			398.5	0	0.6306	0.4229	0.3876	0.3578
			399	0	0.6231	0.4208	0.3853	0.3539
			399.5	-0.0002	0.6157	0.4194	0.3823	0.3508
			400	-0.0002	0.6089	0.4178	0.3801	0.3483
			400.5	-0.0002	0.6016	0.4162	0.3767	0.3451
			401	0.0003	0.5965	0.4146	0.375	0.342
			401.5	0.0001	0.5913	0.4139	0.3725	0.3402
			402	-0.0003	0.5878	0.4123	0.3709	0.3371
			402.5	0.0001	0.5843	0.4123	0.3692	0.3351
			403	-0.0001	0.5817	0.412	0.3674	0.3328
			403.5	0	0.5795	0.4116	0.3666	0.3306
			404	0.0001	0.5785	0.4115	0.3658	0.3296
			404.5	-0.0001	0.5787	0.4126	0.3651	0.3285
			405	-0.0001	0.5802	0.4134	0.3654	0.3273
			405.5	0.0001	0.5804	0.4147	0.3652	0.327
			406	-0.0001	0.5833	0.4157	0.3654	0.3259
			406.5	0	0.5864	0.4173	0.3661	0.3259
			407	-0.0002	0.59	0.4194	0.3679	0.3267
			407.5	-0.0002	0.5951	0.4229	0.3701	0.3273
			408	0.0001	0.5996	0.4252	0.3716	0.328
			408.5	-0.0003	0.6044	0.428	0.373	0.3289
			409	-0.0001	0.6105	0.4307	0.3743	0.3298
			409.5	0.0001	0.6175	0.4341	0.3772	0.3317
			410	0.0001	0.6235	0.4372	0.3794	0.3322
			410.5	0.0001	0.6308	0.4404	0.3818	0.3338
			411	0	0.6361	0.443	0.3836	0.3351
			411.5	-0.0003	0.6434	0.4465	0.386	0.3366
			412	-0.0002	0.6514	0.45	0.3884	0.3384
			412.5	0	0.6586	0.4536	0.3909	0.3394
			413	-0.0001	0.6668	0.4573	0.3935	0.3412
			413.5	-0.0001	0.6747	0.4598	0.3959	0.3428
			414	-0.0001	0.6825	0.4633	0.3985	0.3444
			414.5	-0.0002	0.6869	0.465	0.3999	0.3447
			415	-0.0001	0.6953	0.4604	0.3924	0.3322
			415.5	-0.0001	0.7046	0.4636	0.395	0.3342
			416	0	0.7146	0.4683	0.3987	0.3364
			416.5	0.0003	0.7223	0.4716	0.401	0.3381
			417	0	0.7305	0.4752	0.4036	0.3396
			417.5	0.0002	0.7387	0.479	0.4062	0.3413
			418	0.0002	0.7466	0.4818	0.4086	0.343
			418.5	0.0002	0.7572	0.4857	0.4118	0.3455
			419	0	0.7651	0.4892	0.4146	0.3467
			419.5	0.0002	0.773	0.4924	0.417	0.3486
			420	0.0003	0.7799	0.4963	0.4199	0.3499
			420.5	0.0001	0.7916	0.4999	0.4224	0.3519
			421	0.0001	0.7977	0.5032	0.4246	0.3534
			421.5	0.0004	0.8066	0.5068	0.4277	0.3553
			422	0.0003	0.8145	0.5099	0.4299	0.3568
			422.5	0.0001	0.8237	0.5138	0.4335	0.3585
			423	0.0001	0.8326	0.5171	0.4355	0.3598
			423.5	0	0.8397	0.5197	0.438	0.3613
			424	0.0001	0.8471	0.5229	0.44	0.3628
			424.5	0.0002	0.857	0.5271	0.443	0.3649
			425	0.0003	0.8638	0.5307	0.4459	0.3663
			425.5	0.0002	0.873	0.5339	0.4482	0.3678
			426	0.0001	0.8809	0.537	0.4501	0.3692
			426.5	0.0003	0.887	0.5403	0.4527	0.371
			427	0.0003	0.8974	0.5435	0.4556	0.3726
			427.5	0.0004	0.905	0.5471	0.4583	0.3738
			428	0.0002	0.9122	0.5505	0.4606	0.3754
			428.5	0.0001	0.9214	0.5539	0.4627	0.3768
			429	0.0001	0.9294	0.5578	0.4658	0.3783
			429.5	0.0001	0.9372	0.5607	0.4681	0.3798
			430	0.0001	0.9457	0.564	0.4703	0.3813
			430.5	0	0.9523	0.5671	0.4728	0.3828
			431	0.0001	0.9625	0.5709	0.4756	0.3845
			431.5	0.0001	0.9697	0.5746	0.4779	0.3861
			432	0.0001	0.9774	0.5782	0.4806	0.3876
			432.5	0.0001	0.985	0.5808	0.4825	0.3885
			433	0.0002	0.9941	0.5851	0.4856	0.3905
			433.5	0.0002	1.0011	0.5886	0.4882	0.3921
			434	0.0001	1.0093	0.5916	0.4903	0.3931
			434.5	0.0002	1.0166	0.5954	0.4931	0.3948
			435	0.0003	1.0264	0.5995	0.496	0.397
			435.5	0.0001	1.0325	0.6024	0.4982	0.3977
			436	0.0001	1.0399	0.6054	0.5004	0.3988
			436.5	0.0001	1.0476	0.6086	0.5024	0.4005
			437	0	1.0563	0.6126	0.5051	0.4019
			437.5	0.0001	1.0631	0.6157	0.5078	0.4033
			438	0.0001	1.0709	0.619	0.5099	0.4043
			438.5	0	1.0772	0.6223	0.5121	0.4057
			439	0	1.0862	0.6263	0.5151	0.4075
			439.5	0.0002	1.0927	0.6294	0.5173	0.4089
			440	0.0001	1.0997	0.6323	0.5196	0.4106
			440.5	0	1.1067	0.6355	0.5219	0.4116
			441	0.0002	1.1124	0.6391	0.5247	0.4129
			441.5	0.0003	1.1187	0.6424	0.5267	0.4145
			442	0.0002	1.1245	0.6452	0.5289	0.4156
			442.5	0.0001	1.1296	0.6483	0.5306	0.4168
			443	0.0001	1.1348	0.6505	0.5324	0.4174
			443.5	0	1.1409	0.6536	0.5348	0.4184
			444	0.0001	1.1451	0.6558	0.5361	0.4192
			444.5	0.0002	1.15	0.6587	0.5374	0.4198
			445	0.0002	1.154	0.6601	0.5389	0.4203
			445.5	0.0003	1.1591	0.6628	0.5401	0.4208
			446	0.0001	1.1611	0.6647	0.541	0.4208
			446.5	0.0002	1.1639	0.6662	0.5423	0.4213
			447	0.0001	1.1669	0.6678	0.5426	0.4211
			447.5	0.0002	1.1685	0.6699	0.5435	0.4211
			448	0.0002	1.1705	0.6703	0.5441	0.4208
			448.5	0.0002	1.1724	0.672	0.5445	0.4205
			449	0.0001	1.1748	0.6723	0.5447	0.4199
			449.5	0.0001	1.1755	0.6737	0.5447	0.4193
			450	0.0002	1.176	0.6743	0.5444	0.4186
			450.5	0.0001	1.1764	0.6749	0.5446	0.4179
			451	0.0002	1.1769	0.6754	0.5442	0.4166
			451.5	0	1.1759	0.6758	0.5436	0.4158
			452	0.0001	1.1761	0.6761	0.5435	0.4149
			452.5	0.0001	1.1745	0.6763	0.5427	0.4136
			453	0	1.1731	0.6763	0.5419	0.4124
			453.5	0.0001	1.1723	0.6766	0.5409	0.4109
			454	0.0001	1.1709	0.6764	0.5406	0.4098
			454.5	0	1.1687	0.6763	0.5394	0.4085
			455	0.0001	1.1669	0.6763	0.5385	0.4067
			455.5	0.0002	1.1637	0.6755	0.5371	0.405
			456	0.0002	1.1615	0.6756	0.5362	0.4036
			456.5	0.0001	1.1591	0.6746	0.5349	0.4016
			457	0.0001	1.1557	0.6741	0.5332	0.3995
			457.5	0.0002	1.1532	0.6734	0.5316	0.3976
			458	0.0001	1.1497	0.6727	0.5299	0.3958
			458.5	0.0001	1.1462	0.6714	0.5282	0.3935
			459	0	1.1413	0.6703	0.5262	0.3908
			459.5	0.0001	1.137	0.6692	0.5244	0.3886
			460	0	1.1337	0.6684	0.5222	0.3863
			460.5	0.0001	1.1287	0.667	0.5203	0.384
			461	-0.0001	1.123	0.6648	0.5175	0.3806
			461.5	0	1.1182	0.6631	0.5153	0.378
			462	0.0001	1.1138	0.662	0.5129	0.3753
			462.5	0	1.1091	0.6598	0.5104	0.3724
			463	0	1.1029	0.6576	0.5075	0.3688
			463.5	0	1.0984	0.6563	0.5051	0.3664
			464	0	1.0922	0.6545	0.5025	0.3635
			464.5	0.0001	1.0873	0.6521	0.4996	0.3601
			465	0	1.0818	0.6503	0.4971	0.3573
			465.5	0	1.0771	0.6488	0.4949	0.3547
			466	-0.0001	1.0728	0.6473	0.4926	0.3522
			466.5	0	1.0665	0.6453	0.4903	0.3493
			467	-0.0001	1.0625	0.6438	0.4883	0.3469
			467.5	0	1.0584	0.6427	0.4861	0.3449
			468	0	1.0532	0.6416	0.4842	0.3425
			468.5	-0.0001	1.0471	0.6401	0.4821	0.34
			469	0	1.0431	0.6391	0.4805	0.3383
			469.5	0	1.0392	0.638	0.479	0.3365
			470	-0.0001	1.0341	0.6372	0.4774	0.3349
			470.5	0	1.028	0.6356	0.4754	0.3327
			471	0	1.023	0.6345	0.4737	0.3309
			471.5	0.0001	1.018	0.6336	0.4722	0.3292
			472	0.0001	1.0115	0.6324	0.4704	0.3271
			472.5	0.0001	1.0067	0.6311	0.4687	0.3253
			473	0.0001	1.0007	0.6297	0.4669	0.3235
			473.5	0.0001	0.9945	0.6278	0.4649	0.3214
			474	0	0.9861	0.6259	0.4623	0.3189
			474.5	0	0.979	0.624	0.4601	0.3168
			475	0.0001	0.9719	0.6222	0.4581	0.3147
			475.5	0	0.964	0.6201	0.4557	0.3123
			476	0.0001	0.955	0.6173	0.4526	0.3095
			476.5	0	0.946	0.6148	0.4498	0.3067
			477	0	0.9359	0.6119	0.4467	0.3037
			477.5	0	0.9247	0.6083	0.443	0.3003
			478	0.0001	0.9146	0.6055	0.4398	0.2974
			478.5	0.0002	0.9048	0.6024	0.4366	0.2945
			479	0.0001	0.8938	0.599	0.4331	0.2913
			479.5	0.0001	0.8795	0.5946	0.4285	0.287
			480	0.0001	0.8667	0.5904	0.4244	0.2833
			480.5	0.0002	0.8543	0.5867	0.4202	0.2796
			481	0.0001	0.8414	0.5826	0.4162	0.276
			481.5	0.0002	0.8259	0.5774	0.4111	0.2715
			482	0.0001	0.8124	0.573	0.4067	0.2675
			482.5	0.0002	0.7975	0.5681	0.4019	0.2632
			483	0.0001	0.7788	0.5622	0.3958	0.2578
			483.5	0.0002	0.7633	0.5572	0.3909	0.2535
			484	0.0002	0.7482	0.5522	0.3858	0.249
			484.5	0.0001	0.7323	0.5471	0.3807	0.2445
			485	0.0001	0.7131	0.5408	0.3745	0.2391
			485.5	0.0001	0.6955	0.5351	0.369	0.2342
			486	0.0001	0.6775	0.5292	0.3631	0.229
			486.5	0.0002	0.6601	0.5236	0.3576	0.2243
			487	0.0002	0.6387	0.5168	0.3508	0.2184
			487.5	0.0001	0.6213	0.5111	0.3453	0.2135
			488	0.0002	0.6037	0.5055	0.3396	0.2086
			488.5	0.0001	0.5807	0.4981	0.3325	0.2024
			489	0.0002	0.5609	0.4917	0.3261	0.1969
			489.5	0.0002	0.5421	0.4857	0.3203	0.1919
			490	0.0002	0.5234	0.4797	0.3144	0.1867
			490.5	0.0001	0.5014	0.4727	0.3075	0.1808
			491	0.0002	0.4833	0.4671	0.302	0.1759
			491.5	0.0001	0.4636	0.4607	0.2958	0.1706
			492	0.0001	0.4396	0.4531	0.2882	0.1642
			492.5	0.0002	0.4209	0.4473	0.2825	0.1592
			493	0.0001	0.4024	0.4414	0.2768	0.1542
			493.5	0.0001	0.3845	0.4359	0.2712	0.1495
			494	0.0002	0.3635	0.4293	0.2648	0.144
			494.5	0.0002	0.3449	0.4235	0.2591	0.1391
			495	0.0002	0.326	0.4175	0.2533	0.1342
			495.5	0.0001	0.3048	0.4109	0.2468	0.1285
			496	0.0002	0.288	0.4056	0.2417	0.1242
			496.5	0.0002	0.2719	0.4005	0.2366	0.12
			497	0.0001	0.2561	0.3957	0.2318	0.1158
			497.5	0.0001	0.2365	0.3896	0.2258	0.1106
			498	0.0001	0.22	0.3845	0.2207	0.1063
			498.5	0.0001	0.2047	0.3797	0.2161	0.1023
			499	0.0001	0.1874	0.3744	0.2108	0.0978
			499.5	0	0.174	0.3702	0.2066	0.0942
			500	0.0001	0.1611	0.3661	0.2028	0.091
			500.5	0.0001	0.1451	0.3611	0.1978	0.0867
			501	0.0001	0.1317	0.3569	0.1937	0.0832
			501.5	0	0.1195	0.353	0.1899	0.0799
			502	0	0.1079	0.3494	0.1863	0.077
			502.5	0	0.0954	0.3455	0.1824	0.0736
			503	0	0.0854	0.3423	0.1793	0.0709
			503.5	0.0001	0.0753	0.3392	0.1762	0.0683
			504	0.0001	0.0632	0.3353	0.1724	0.065
			504.5	0.0001	0.0542	0.3325	0.1696	0.0627
			505	0	0.0457	0.3296	0.1669	0.0604
			505.5	0	0.0381	0.3273	0.1645	0.0584
			506	0	0.0293	0.3244	0.1618	0.056
			506.5	0.0001	0.0221	0.3221	0.1596	0.054
			507	0.0001	0.0151	0.3198	0.1573	0.0522
			507.5	0.0001	0.0072	0.3171	0.1547	0.0499
			508	0.0002	0.0013	0.3153	0.1529	0.0484
			508.5	0.0001	-0.0039	0.3135	0.1511	0.0469
			509	0.0001	-0.0099	0.3114	0.1492	0.0453
			509.5	0.0001	-0.0148	0.3098	0.1475	0.0439
			510	0.0001	-0.0196	0.3082	0.1459	0.0425
			510.5	0.0001	-0.024	0.3066	0.1445	0.0412
			511	0	-0.0287	0.3049	0.1428	0.0399
			511.5	0	-0.0322	0.3038	0.1417	0.0389
			512	0.0001	-0.0355	0.3025	0.1406	0.0379
			512.5	0	-0.0393	0.301	0.1392	0.0368
			513	0.0001	-0.0423	0.2999	0.1382	0.0359
			513.5	0.0001	-0.0452	0.2987	0.1371	0.035
			514	0.0001	-0.0482	0.2976	0.136	0.0341
			514.5	0.0001	-0.0504	0.2967	0.1352	0.0335
			515	0.0001	-0.0525	0.2958	0.1344	0.0328
			515.5	0.0001	-0.0545	0.295	0.1337	0.0322
			516	0.0001	-0.0568	0.2939	0.1328	0.0314
			516.5	0	-0.0586	0.293	0.132	0.0308
			517	0.0001	-0.0601	0.2924	0.1315	0.0303
			517.5	0	-0.0619	0.2915	0.1306	0.0297
			518	0.0001	-0.0631	0.2909	0.1301	0.0293
			518.5	0.0001	-0.0643	0.2902	0.1296	0.0288
			519	0.0001	-0.0658	0.2893	0.1289	0.0283
			519.5	0.0001	-0.0668	0.2887	0.1284	0.0279
			520	0.0001	-0.0678	0.288	0.1279	0.0275
			520.5	0	-0.0686	0.2874	0.1275	0.0271
			521	0	-0.0695	0.2867	0.127	0.0268
			521.5	0.0001	-0.0702	0.2863	0.1266	0.0265
			522	0.0001	-0.0709	0.2856	0.1262	0.0262
			522.5	0.0001	-0.0717	0.2849	0.1257	0.0258
			523	0.0001	-0.0723	0.2844	0.1253	0.0255
			523.5	0.0001	-0.0727	0.2838	0.1249	0.0253
			524	0.0001	-0.0733	0.2832	0.1245	0.0249
			524.5	0.0001	-0.0738	0.2826	0.1241	0.0247
			525	0.0001	-0.0741	0.282	0.1237	0.0244
			525.5	0.0001	-0.0746	0.2813	0.1233	0.0241
			526	0.0001	-0.0749	0.2808	0.123	0.0239
			526.5	0.0001	-0.0752	0.2803	0.1227	0.0237
			527	0	-0.0755	0.2796	0.1223	0.0234
			527.5	0.0001	-0.0758	0.2791	0.1219	0.0232
			528	0.0001	-0.076	0.2785	0.1216	0.023
			528.5	0.0001	-0.0762	0.2779	0.1213	0.0228
			529	0.0001	-0.0764	0.2772	0.1209	0.0225
			529.5	0.0001	-0.0765	0.2767	0.1206	0.0223
			530	0.0001	-0.0768	0.2762	0.1202	0.0221
			530.5	0.0001	-0.0768	0.2755	0.1198	0.0219
			531	0	-0.077	0.2748	0.1195	0.0217
			531.5	0.0001	-0.0772	0.2743	0.1191	0.0215
			532	0.0001	-0.0773	0.2735	0.1187	0.0212
			532.5	0.0001	-0.0774	0.273	0.1184	0.0211
			533	0.0001	-0.0774	0.2723	0.1181	0.0208
			533.5	0.0002	-0.0775	0.2716	0.1177	0.0207
			534	0.0001	-0.0777	0.2709	0.1173	0.0204
			534.5	0	-0.0777	0.2701	0.1169	0.0201
			535	0.0001	-0.0777	0.2695	0.1165	0.0199
			535.5	0.0001	-0.0778	0.2689	0.1162	0.0197
			536	0.0002	-0.0778	0.2683	0.1159	0.0196
			536.5	0.0001	-0.0779	0.2674	0.1154	0.0193
			537	0.0002	-0.0778	0.2667	0.1151	0.0191
			537.5	0.0002	-0.0779	0.266	0.1147	0.0189
			538	0.0002	-0.078	0.2652	0.1142	0.0187
			538.5	0.0002	-0.0779	0.2645	0.1138	0.0185
			539	0.0001	-0.078	0.2638	0.1134	0.0182
			539.5	0.0001	-0.0781	0.263	0.113	0.0179
			540	0.0002	-0.078	0.2622	0.1126	0.0177
			540.5	0.0002	-0.078	0.2613	0.1121	0.0175
			541	0.0002	-0.0781	0.2606	0.1117	0.0172
			541.5	0.0001	-0.0783	0.2595	0.111	0.0167
			542	0.0001	-0.0785	0.2586	0.1105	0.0164
			542.5	0.0001	-0.0786	0.2576	0.1099	0.016
			543	0.0002	-0.0788	0.2565	0.1092	0.0155
			543.5	0.0001	-0.079	0.2555	0.1085	0.015
			544	0.0001	-0.0793	0.2544	0.1079	0.0146
			544.5	0.0001	-0.0795	0.2532	0.1071	0.0141
			545	0.0001	-0.0796	0.2523	0.1066	0.0137
			545.5	0.0001	-0.0798	0.2513	0.1059	0.0133
			546	0.0001	-0.08	0.25	0.1052	0.0127
			546.5	0.0001	-0.0801	0.2491	0.1046	0.0124
			547	0.0002	-0.0802	0.2482	0.1041	0.0121
			547.5	0.0002	-0.0802	0.2472	0.1035	0.0117
			548	0.0002	-0.0803	0.2463	0.103	0.0115
			548.5	0.0002	-0.0802	0.2454	0.1026	0.0113
			549	0.0002	-0.0801	0.2446	0.1022	0.0111
			549.5	0.0002	-0.0798	0.2439	0.1019	0.0111
			550	0.0002	-0.0795	0.2433	0.1018	0.0111
			550.5	0.0002	-0.0789	0.2428	0.1017	0.0113
			551	0.0002	-0.0785	0.2423	0.1017	0.0116
			551.5	0.0002	-0.0779	0.242	0.1019	0.0119
			552	0.0003	-0.0771	0.2417	0.102	0.0124
			552.5	0.0002	-0.0764	0.2414	0.1021	0.0127
			553	0.0002	-0.0759	0.241	0.1023	0.0131
			553.5	0.0002	-0.0752	0.2406	0.1022	0.0133
			554	0.0002	-0.0748	0.2402	0.1022	0.0135
			554.5	0.0002	-0.0744	0.2396	0.1021	0.0137
			555	0.0002	-0.0741	0.2388	0.1018	0.0136
			555.5	0.0001	-0.074	0.2383	0.1015	0.0135
			556	0	-0.0755	0.2377	0.1019	0.0152
			556.5	0.0001	-0.0755	0.2366	0.1012	0.0148
			557	0.0001	-0.0757	0.2355	0.1005	0.0143
			557.5	0.0001	-0.0758	0.2343	0.0998	0.0138
			558	0	-0.0761	0.2327	0.0988	0.013
			558.5	0	-0.0764	0.2314	0.0979	0.0124
			559	0	-0.0766	0.2301	0.097	0.0118
			559.5	0.0001	-0.0769	0.2287	0.0962	0.0111
			560	0	-0.0771	0.2274	0.0954	0.0106
			560.5	0	-0.0773	0.2262	0.0946	0.0101
			561	0	-0.0775	0.2247	0.0937	0.0095
			561.5	0	-0.0776	0.2235	0.0929	0.009
			562	0.0001	-0.0777	0.2223	0.0923	0.0085
			562.5	0	-0.0778	0.2209	0.0915	0.008
			563	0	-0.0778	0.2198	0.0908	0.0076
			563.5	0.0001	-0.0779	0.2186	0.0901	0.0072
			564	0	-0.078	0.2174	0.0894	0.0068
			564.5	0.0001	-0.0779	0.2162	0.0888	0.0064
			565	0	-0.078	0.2148	0.088	0.0059
			565.5	0	-0.078	0.2138	0.0874	0.0056
			566	0	-0.078	0.2127	0.0868	0.0053
			566.5	0	-0.078	0.2114	0.0861	0.0049
			567	0	-0.0779	0.2103	0.0855	0.0046
			567.5	0.0001	-0.0779	0.2092	0.085	0.0043
			568	0.0001	-0.0778	0.2079	0.0842	0.0039
			568.5	0.0001	-0.0778	0.2069	0.0836	0.0036
			569	0.0001	-0.0779	0.2059	0.083	0.0032
			569.5	0	-0.0778	0.2045	0.0823	0.0029
			570	0	-0.0778	0.2034	0.0817	0.0025
			570.5	0	-0.0777	0.2022	0.0811	0.0022
			571	0.0001	-0.0777	0.2009	0.0805	0.0019
			571.5	0.0001	-0.0776	0.1999	0.0799	0.0016
			572	0.0001	-0.0776	0.1988	0.0793	0.0013
			572.5	0.0001	-0.0775	0.1975	0.0786	0.0009
			573	0.0001	-0.0774	0.1964	0.0781	0.0007
			573.5	0	-0.0775	0.195	0.0773	0.0002
			574	0.0001	-0.0774	0.1939	0.0767	-0.0001
			574.5	0	-0.0774	0.1929	0.0762	-0.0003
			575	0	-0.0773	0.1917	0.0754	-0.0007
			575.5	0	-0.0773	0.1905	0.0749	-0.001
			576	0.0001	-0.0773	0.1894	0.0743	-0.0013
			576.5	0	-0.0772	0.188	0.0735	-0.0017
			577	0.0001	-0.0771	0.1869	0.0729	-0.0019
			577.5	0	-0.0772	0.1858	0.0723	-0.0023
			578	0.0001	-0.0771	0.1846	0.0717	-0.0027
			578.5	0.0001	-0.0771	0.1835	0.071	-0.003
			579	0	-0.077	0.1823	0.0704	-0.0032
			579.5	0.0001	-0.0769	0.181	0.0697	-0.0036
			580	0.0001	-0.0769	0.1799	0.0691	-0.0039
			580.5	0	-0.0769	0.1786	0.0684	-0.0043
			581	0	-0.0768	0.1775	0.0679	-0.0046
			581.5	0.0001	-0.0768	0.1764	0.0673	-0.0049
			582	0.0001	-0.0767	0.1751	0.0666	-0.0052
			582.5	0.0001	-0.0767	0.1739	0.0659	-0.0055
			583	0.0001	-0.0766	0.1728	0.0653	-0.0058
			583.5	0	-0.0766	0.1715	0.0646	-0.0062
			584	0.0001	-0.0765	0.1704	0.064	-0.0065
			584.5	0.0001	-0.0765	0.1694	0.0635	-0.0067
			585	0.0001	-0.0765	0.1679	0.0627	-0.0072
			585.5	0	-0.0764	0.1667	0.0621	-0.0075
			586	0.0001	-0.0763	0.1654	0.0614	-0.0078
			586.5	0.0001	-0.0763	0.1643	0.0608	-0.0081
			587	0.0001	-0.0762	0.1632	0.0602	-0.0084
			587.5	0	-0.0763	0.1617	0.0594	-0.0088
			588	0	-0.0763	0.1606	0.0587	-0.0092
			588.5	0	-0.0762	0.1594	0.0581	-0.0095
			589	0.0001	-0.0761	0.1581	0.0574	-0.0098
			589.5	0	-0.0761	0.157	0.0568	-0.0101
			590	0.0001	-0.0761	0.156	0.0562	-0.0104
			590.5	0.0001	-0.076	0.1547	0.0555	-0.0107
			591	0.0001	-0.076	0.1535	0.0549	-0.0111
			591.5	0.0001	-0.0759	0.1522	0.0542	-0.0114
			592	0	-0.0759	0.1511	0.0536	-0.0118
			592.5	0	-0.0759	0.15	0.053	-0.012
			593	0	-0.0758	0.1488	0.0524	-0.0124
			593.5	0	-0.0758	0.1476	0.0517	-0.0127
			594	0	-0.0758	0.1465	0.0511	-0.013
			594.5	0	-0.0757	0.1452	0.0504	-0.0134
			595	0	-0.0757	0.144	0.0497	-0.0137
			595.5	0.0001	-0.0756	0.1428	0.0491	-0.014
			596	0.0001	-0.0756	0.1417	0.0485	-0.0142
			596.5	0.0001	-0.0755	0.1406	0.0479	-0.0146
			597	0.0001	-0.0755	0.1393	0.0472	-0.0149
			597.5	0.0001	-0.0754	0.1382	0.0467	-0.0152
			598	0.0001	-0.0754	0.137	0.046	-0.0155
			598.5	0.0001	-0.0753	0.1358	0.0453	-0.0159
			599	0	-0.0753	0.1347	0.0447	-0.0161
			599.5	0.0001	-0.0753	0.1335	0.0441	-0.0165
			600	0.0001	-0.0752	0.1323	0.0434	-0.0168

## Sheet: Supplementary 3c,d
Supplementary Figure 3c,d
	3c

## Sheet: Supplementary Fig. 5
Supplementary Fig. 5
	The two independent replicated data were analyzed by GraphPad Prism using non-linear regression model for fitting the Michaelis-Menten equation.
	3a	WT	ST-F uM	Replicate1	Replicate2	Mean V	SEM	n
			0	0	0	0	0	2
			25	0.954	1.019	0.987	0.033	2
			60	1.454	1.377	1.416	0.038	2
			100	2.526	2.15	2.338	0.188	2
			200	3.836	3.524	3.68	0.156	2
			300	5.342	5.861	5.601	0.259	2
			400	5.393	4.929	5.161	0.232	2
			500	5.405	4.67	5.037	0.367	2
	3b	F316A	ST-F uM	Replicate1	Replicate2	Mean V	SEM	n
			0	0	0	0	0	2
			25	2.12273	2.10267	2.113	0.01	2
			60	4.03762	3.61827	3.828	0.21	2
			100	5.70561	5.61923	5.661	0.043	2
			200	8.58453	9.6401	9.112	0.528	2
			300	12.5678	11.2871	11.927	0.64	2
			400	12.6988	11.2075	11.953	0.746	2
			500	14.1204	11.034	12.577	1.543	2

## Sheet: Supplementary Fig. 6
Supplementary Fig. 6
	The two independent replicated data were analyzed by GraphPad Prism using non-linear regression model for fitting the Michaelis-Menten equation.
	4a	WT	glycine uM	Replicate1	Replicate2	Mean V	SEM	n
			0	0	0	0	0	2
			200	45.8	34.2	40	5.8	2
			500	53.9	46.1	50	3.9	2
			1000	51.6	62.4	57	5.4	2
			2000	64.9	73.1	69	4.1	2
			3000	68.4	73.6	71	2.6	2
	4b	ThiO	glycine uM	Replicate1	Replicate2	Mean V	SEM	n
			50	6.7	9.2	8	1.3	2
			100	15.2	18.8	17	1.8	2
			200	18.5	22.9	20.7	2.2	2
			500	22.3	28.3	25.3	3	2
			1000	28.4	25	26.7	1.7	2
			2000	33.7	27.7	30.7	3	2
			3000	33.2	30	31.6	1.6	2

## Sheet: Supplementary Fig. 7
Supplementary Figure 7
	7b							7c

## Sheet: Supplementary Fig. 8
Supplementary Figure 8
	8b						8c

## Sheet: Supplementary Fig. 9
Supplementary Figure 9
	9a												9b
	9c												9d
	9e												9f

[truncated: 8 more sheets: Supplementary Fig. 11b, Supplementary Fig. 11c, Supplementary Fig. 14, Supplementary Fig. 15, Supplementary Fig. 16, Supplementary Fig. 18, Supplementary Fig. 19, Supplementary Fig. 31]
